# Supplementary material for: RUL prediction method based on sequential health index evaluation with multidimensional coupled degradation data
Source: PLoS One. 2026 Jan 13;21(1):e0340645. doi: 10.1371/journal.pone.0340645 (PMC12799001; doi:10.1371/journal.pone.0340645)
Supplement: S1 File — Implements the complete CNN-Transformer hybrid model for RUL prediction, including training and evaluation pipelines. (PY) [file pone.0340645.s001.py]

#%%
import pandas as pd
import numpy as np
import matplotlib.pyplot as plt
from sklearn.preprocessing import minmax_scale,StandardScaler
import torch
from torch import nn, optim
from torch.autograd import Variable
from sklearn import metrics
from sklearn.model_selection import train_test_split
#%%
def normalize_and_smooth(df, unit_col, time_col, span=3):
    all_normalized = pd.DataFrame()
    all_smoothed = pd.DataFrame()
    
    units = df[unit_col].unique()
    
    for unit in units:
        df_unit = df[df[unit_col] == unit].set_index(time_col)
        df_unit_values = df_unit.drop(columns=[unit_col])
        
        # 归一化
        scaler = StandardScaler()  # 选择 StandardScaler 进行标准化
        #scaler= MinMaxScaler()
        df_normalized = pd.DataFrame(scaler.fit_transform(df_unit_values), columns=df_unit_values.columns, index=df_unit_values.index)
        df_normalized[unit_col] = unit
        df_normalized[time_col] = df_unit.index
        
        # 滑动指数平滑
        df_smoothed = pd.DataFrame(index=df_unit.index)
        df_smoothed[unit_col] = unit
        df_smoothed[time_col] = df_unit.index
        for col in df_normalized.columns:
            if col in [unit_col, time_col]:
                continue
            df_smoothed[col] = df_normalized[col].ewm(span=span, adjust=False).mean()
        
        all_normalized = pd.concat([all_normalized, df_normalized])
        all_smoothed = pd.concat([all_smoothed, df_smoothed])
    
    all_normalized = all_normalized.reset_index(drop=True)
    all_smoothed = all_smoothed.reset_index(drop=True)
    
    return all_normalized, all_smoothed

def calculate_score(y_true, y_pred):
    n = len(y_true)-1
    score = 0.0
    
    for i in range(n):
        if y_pred[i] < y_true[i]:
            S_i = np.exp(-(y_pred[i] - y_true[i]) / 13) - 1
        else:
            S_i = np.exp((y_pred[i] - y_true[i]) / 10) - 1
        score += S_i
    
    return score
#%%
#% 数据导入
df_train = pd.read_csv(r"data/train_FD001.txt", sep='\s+', header=None)
df_test = pd.read_csv(r"data/test_FD001.txt", sep='\s+', header=None)
df_RUL = pd.read_csv(r"data/RUL_FD001.txt", header=None)
#%
col_list = ['unit', 'time', 'os_1', 'os_2', 'os_3', 'sm_1', 'sm_2', 'sm_3', 'sm_4', 'sm_5', 'sm_6', 'sm_7', 'sm_8', 'sm_9', 'sm_10', 'sm_11', 'sm_12', 'sm_13', 'sm_14', 'sm_15', 'sm_16', 'sm_17', 'sm_18', 'sm_19', 'sm_20', 'sm_21']

df_train = df_train.iloc[:, :26]
df_train.columns = col_list

df_test = df_test.iloc[:, :26]
df_test.columns = col_list
#%%
# 归一化和平滑数据
unit_col = 'unit'  # 设备序列号列名
time_col = 'time'  # 设备序列号列名

span=5
normalized_data_train, smoothed_data_train = normalize_and_smooth(df_train, unit_col, time_col,span)
normalized_data_test, smoothed_data_test = normalize_and_smooth(df_test, unit_col,time_col, span)

# 绘制设备1的所有传感器数据，放在两行多列的子图中
unit = 5  # 修改为实际的设备序列号
df_normalized = normalized_data_train[normalized_data_train[unit_col] == unit].drop(columns=[unit_col])
df_smoothed = smoothed_data_train[smoothed_data_train[unit_col] == unit].drop(columns=[unit_col])

num_sensors = len(df_normalized.columns)
nrows = (num_sensors + 1) // 2
ncols = 2

fig, axs = plt.subplots(nrows, ncols, figsize=(20, 20), sharex=True)
fig.suptitle(f'Data for {unit}', fontsize=16)

axs = axs.flatten()  # 将二维数组展平成一维，以便于索引

for i, col in enumerate(df_normalized.columns):
    axs[i].plot(df_normalized[col], label=f'{col} (original)', linestyle='--')
    axs[i].plot(df_smoothed[col], label=f'{col} (smoothed)', linestyle='-')
    axs[i].set_ylabel('Normalized Value')
    axs[i].legend()
    axs[i].set_title(col)

# 如果子图不满，隐藏多余的子图
for j in range(i + 1, len(axs)):
    fig.delaxes(axs[j])

axs[-1].set_xlabel('Time')

plt.tight_layout(rect=[0, 0, 1, 0.96])
plt.show()
#%%
# 剔除方差为0的项
#new_col_list = ['unit', 'time', 'os_1', 'os_2', 'sm_2', 'sm_3', 'sm_4', 'sm_6', 'sm_7', 'sm_8', 'sm_9', 'sm_11', 'sm_12', 'sm_13', 'sm_14', 'sm_15', 'sm_17', 'sm_20', 'sm_21']
new_col_list = ['unit', 'time', 'sm_2', 'sm_3', 'sm_4','sm_6', 'sm_7', 'sm_8', 'sm_9', 'sm_11', 'sm_13', 'sm_14', 'sm_15', 'sm_17', 'sm_20', 'sm_21']
# new_col_list = ['unit', 'time', 'sm_2', 'sm_3', 'sm_4','sm_7', 'sm_8', 'sm_11', 'sm_13', 'sm_14','sm_15', 'sm_17', 'sm_20', 'sm_21']

df_train = smoothed_data_train [new_col_list]
df_test = smoothed_data_test[new_col_list]
df_train.head()

seq_selected = min(df_test.groupby('unit').max()['time'])
print("The minimum length of the sequence in test dataset is", seq_selected)
# % 输入数据准备
max_list = list(df_train.groupby('unit').max()['time']) #每个设备最大循环次数
device = torch.device('cuda' if torch.cuda.is_available() else 'cpu') # 切换到GPU
i = 0
X_train = Variable(torch.Tensor([]).float()).to(device)
for item in max_list:
  temp_list = Variable(torch.Tensor([]).float()).to(device)
  if item>150:
    for j in range(item - seq_selected):
        zero_list =Variable(torch.Tensor(df_train.values[i+j:i+j+seq_selected, 2:]).float()).to(device)
        # temp_list = torch.cat((temp_list, zero_list.view(1, seq_selected, 18)), dim=0)
        temp_list = torch.cat((temp_list, zero_list.view(1, seq_selected, -1)), dim=0)#去掉cycle后为17
  i += item
  X_train = torch.cat((X_train, temp_list), dim=0)

print("The shape of input data for training model, X_train is", X_train.shape)
#%% 标签数据
y_train = []
for item in max_list:
    if item>150:
      range_list=range(item-seq_selected)
      modified_list = [min(x, 125) for x in range_list]
      y_train.extend(modified_list[::-1])
    # y_train.extend(list(range(item-seq_selected))[::-1])
y_train = Variable(torch.Tensor(y_train).float()).to(device)
y_train = y_train.view(X_train.shape[0], 1)
print("The shape of labels data for training model, y_train is", y_train.shape)
#%%
class CNNPositionalEncoding(nn.Module):
    def __init__(self, d_model, kernel_size=3):
        super(CNNPositionalEncoding, self).__init__()
        self.conv1 = nn.Conv1d(in_channels=d_model, out_channels=d_model, kernel_size=kernel_size, padding=kernel_size//2)
        self.conv2 = nn.Conv1d(in_channels=d_model, out_channels=d_model, kernel_size=kernel_size, padding=kernel_size//2)
        self.relu = nn.ReLU()

    def forward(self, x):
        # x: (batch_size, seq_len, d_model) -> (batch_size, d_model, seq_len)
        x = x.permute(0, 2, 1)
        x = self.conv1(x)
        x = self.relu(x)
        x = self.conv2(x)
        # x: (batch_size, d_model, seq_len) -> (batch_size, seq_len, d_model)
        x = x.permute(0, 2, 1)
        return x

class TransformerWithCNNPositionalEncoding(nn.Module):
    def __init__(self, n_heads, d_model, d_ff, n_layers, dropout, batch_first=True):
        super(TransformerWithCNNPositionalEncoding, self).__init__()
        self.pos_encoder = CNNPositionalEncoding(d_model)
        self.encoder_layer = nn.TransformerEncoderLayer(d_model=d_model, nhead=n_heads, dim_feedforward=d_ff, dropout=dropout, batch_first=batch_first)
        self.encoder = nn.TransformerEncoder(self.encoder_layer, num_layers=n_layers)
        self.linear = nn.Linear(d_model, 1)  # 输出维度设为1进行回归

    def forward(self, src):
        src = self.pos_encoder(src)
        encoder_output = self.encoder(src)
        output = self.linear(encoder_output.mean(dim=1))
        return output
#%%
torch.manual_seed(114514)
batch_size = 256
seq_len = seq_selected
n_features = 14
hidden_size=100
out_size=50

model = TransformerWithCNNPositionalEncoding(n_heads=7, d_model=n_features, d_ff=256, n_layers=2, dropout=0.1, batch_first=True).to(device)

criterion = nn.MSELoss()
optimizer = torch.optim.Adam(model.parameters(), lr=0.005)
savepth = "CNN-transformer"

num_epochs = 300
print(savepth)
model.train()
train_loss = []
val_loss = []
epochs = []
for epoch in range(num_epochs):
    permutation = torch.randperm(X_train.size()[0])
    val_permutation = permutation[:X_train.size()[0]//5]
    train_permutation = permutation[:]

    for i in range(0, len(train_permutation), batch_size):
        optimizer.zero_grad()
        indices = train_permutation[i:i+batch_size]
        batch_x = X_train[indices]
        batch_y = y_train[indices]

        out = model(batch_x)
        loss = criterion(out, batch_y)

        loss.backward()
        optimizer.step()

    with torch.no_grad():
        val_predict = model(X_train[val_permutation])
        val_loss_cal = criterion(val_predict, y_train[val_permutation])

    if epoch % 5 == 0:
        train_loss.append(loss.item())
        val_loss.append(val_loss_cal.item())
        epochs.append(epoch)
        print('epoch [{}/{}], loss:{:.4f}, RMSE:{:.4f}'.format(epoch + 1, num_epochs, loss.item(), torch.sqrt(val_loss_cal).item()))

plt.plot(epochs, train_loss, label="training_loss")
plt.plot(epochs, val_loss, label="validation_loss")
plt.title("Training Curve (batch_size={})".format(batch_size))
plt.xlabel("Epochs")
plt.ylabel("Loss")
plt.legend()
plt.show()
#%% test最后一个时间点测试
# 输入数据
max_list_test = list(df_test.groupby('unit').max()['time'])

i = 0
X_test = Variable(torch.Tensor([]).float()).to(device)
for item in max_list_test:
  temp_list = Variable(torch.Tensor([]).float()).to(device)
  zero_list = Variable(torch.Tensor(df_test.values[i + item - seq_selected : i + item, 2:]).float()).to(device)
  # temp_list = torch.cat((temp_list, zero_list.view(1, seq_selected, 18)), dim=0)
  temp_list = torch.cat((temp_list, zero_list.view(1, seq_selected, -1)), dim=0)
  i += item
  X_test = torch.cat((X_test, temp_list), dim=0)
print(X_test.shape)
# 标签
y_test=[min(x, 125) for x in df_RUL.values.reshape(-1)]
# y_test=df_RUL.values.reshape(-1)
y_test = Variable(torch.Tensor(y_test).float()).to(device)

model.eval()
y_pred = model(X_test)
# print(X_test.shape,y_pred.shape)
test_loss = criterion(y_pred, y_test)
mae=metrics.mean_absolute_error(y_test.cpu().numpy(),y_pred.detach().cpu().numpy())
ph_av=np.sum(((np.abs(y_pred.detach().cpu().numpy()-y_test.cpu().numpy()))/y_test.cpu().numpy())<0.1)/len(y_pred)
socre=calculate_score(y_test.cpu().numpy(),y_pred.detach().cpu().numpy())
print("The loss on test data is", test_loss.item())
print("The RMSE on test data is", torch.sqrt(test_loss).item())
print("The score on test data is",socre)

plt.figure(figsize=(15,10))
plt.plot(list(range(1,101)), y_pred.view(100).tolist(), label='RUL_predicted')
plt.plot(list(range(1,101)), y_test.view(100).tolist(), label="RUL_actual")
plt.title("Model results")
plt.xlabel("Unit")
plt.ylabel("Cycles")
plt.legend()
plt.show()
# %%
sorted_indices = np.argsort(y_test.view(100).tolist()).astype(int)
# 使用排序后的索引对两个数组进行重新排列
tru = y_test.view(100)[sorted_indices]
pre = y_pred.view(100)[sorted_indices]

plt.figure(figsize=(8,6))
plt.plot(list(range(1,101)), pre.tolist(), label='RUL_predicted',marker='*',color='blue', linestyle='dotted', linewidth=2)
plt.plot(list(range(1,101)), tru.tolist(), label="RUL_actual",color='orange', linewidth=2)
plt.title("Model results")
plt.xlabel("Unit")
plt.ylabel("Cycles")
plt.xlim(0, 100)
plt.ylim(0, 150)
plt.xticks(fontsize=12)
plt.yticks(fontsize=12)
plt.legend()
plt.show()

#%%
# % 测试数据准备
df_test = smoothed_data_test[new_col_list]

df = df_test.groupby('unit')
max_list = list(df_test.groupby('unit').max()['time']) #每个设备最大循环次数
RMSE1=[]
MSE1=[]
SCORE1=[]
MAE1=[]

# 得到每个发动机的全部预测结果
for i in range(1,len(max_list)):
    y_test = []
    X_test = Variable(torch.Tensor([]).float()).to(device)

    item=max_list[i]
    if item>150:
        rul=df_RUL.values[i][0]
        df=df_test[df_test['unit']==i+1]
        for j in range(item - seq_selected):
            zero_list =Variable(torch.Tensor(df.values[j:j+seq_selected, 2:]).float()).to(device)
            X_test = torch.cat((X_test, zero_list.view(1, seq_selected, -1)), dim=0)#去掉cycle后为17
        
        range_list=range(rul,rul+item-seq_len)
        modified_list = [min(x, 125) for x in range_list]
        y_test.extend(modified_list[::-1])
        # y_test.extend(list(range(rul,rul+item-seq_len))[::-1])
        y_test = Variable(torch.Tensor(y_test).float()).to(device)

        if i==0:
            print(y_test)
        print("The shape of input data for testing model, X_test is", X_test.shape)
        
        model.eval()
        y_pred = model(X_test)
        test_loss = criterion(y_pred, y_test)
        mse=metrics.mean_squared_error(y_test.cpu().numpy(),y_pred.detach().cpu().numpy())
        mae=metrics.mean_absolute_error(y_test.cpu().numpy(),y_pred.detach().cpu().numpy())
        ph_av=np.sum(((np.abs(y_pred.detach().cpu().numpy()-y_test.cpu().numpy()))/y_test.cpu().numpy())<0.1)/len(y_pred)
        socre=calculate_score(y_test.cpu().numpy(),y_pred.detach().cpu().numpy())
        RMSE1.extend([np.sqrt(mse).item()])
        MSE1.extend([mse])
        MAE1.extend([mae])
        SCORE1.extend(socre)
        print("The loss on test data is", mse)
        print("The RMSE on test data is", np.sqrt(mse).item())
        print("The socre on test data is",socre)

        plt.figure(figsize=(4,3))
        plt.plot(y_test.tolist(), label="RUL_actual",color='orange', linewidth=2)
        plt.plot(y_pred.tolist(), label='RUL_predicted', color='blue',linestyle='dotted', linewidth=2)
        plt.title(i)
        plt.ylabel("Cycles")
        plt.legend(fontsize=12)

        # 设置坐标轴范围和刻度
        plt.xticks(fontsize=12)
        plt.yticks(fontsize=12)
        plt.show()
#%%
# % 测试数据准备
df_test = smoothed_data_train[new_col_list]

df = df_test.groupby('unit')
max_list = list(df_test.groupby('unit').max()['time']) #每个设备最大循环次数
RMSE1=[]
MSE1=[]
SCORE1=[]
MAE1=[]

# 得到每个发动机的全部预测结果
for i in range(1,len(max_list)):
    y_test = []
    X_test = Variable(torch.Tensor([]).float()).to(device)

    item=max_list[i]
    rul=df_RUL.values[i][0]
    df=df_test[df_test['unit']==i+1]
    for j in range(item - seq_selected):
      zero_list =Variable(torch.Tensor(df.values[j:j+seq_selected, 2:]).float()).to(device)
      X_test = torch.cat((X_test, zero_list.view(1, seq_selected, -1)), dim=0)#去掉cycle后为17
    
    range_list=range(0,item-seq_len)
    modified_list = [min(x, 125) for x in range_list]
    y_test.extend(modified_list[::-1])
    y_test = Variable(torch.Tensor(y_test).float()).to(device)

    if i==0:
        print(y_test)
    print("The shape of input data for testing model, X_test is", X_test.shape)
    
    model.eval()
    y_pred = model(X_test)
    test_loss = criterion(y_pred, y_test)
    mse=metrics.mean_squared_error(y_test.cpu().numpy(),y_pred.detach().cpu().numpy())
    mae=metrics.mean_absolute_error(y_test.cpu().numpy(),y_pred.detach().cpu().numpy())
    ph_av=np.sum(((np.abs(y_pred.detach().cpu().numpy()-y_test.cpu().numpy()))/y_test.cpu().numpy())<0.1)/len(y_pred)
    socre=calculate_score(y_test.cpu().numpy(),y_pred.detach().cpu().numpy())
    RMSE1.extend([np.sqrt(mse).item()])
    MSE1.extend([mse])
    MAE1.extend([mae])
    SCORE1.extend(socre)
    print("The loss on test data is", mse)
    print("The RMSE on test data is", np.sqrt(mse).item())
    print("The socre on test data is",socre)

    plt.figure(figsize=(4,3))
    plt.plot(y_test.tolist(), label="RUL_actual",color='orange', linewidth=2)
    plt.plot(y_pred.tolist(), label='RUL_predicted', color='blue',linestyle='dotted', linewidth=2)
    plt.title(i)
    plt.ylabel("Cycles")
    plt.legend(fontsize=12)

    # 设置坐标轴范围和刻度
    plt.xticks(fontsize=12)
    plt.yticks(fontsize=12)
    plt.show()
#%%
print(np.array(RMSE1).mean())
print(np.array(SCORE1).mean())

# %%
